# Supplementary material for: Crosstalk between SUMOylation and ubiquitylation controls DNA end resection by maintaining MRE11 homeostasis on chromatin
Source: Nat Commun. 2022 Sep 1;13:5133. doi: 10.1038/s41467-022-32920-x (PMC9436968; doi:10.1038/s41467-022-32920-x)
Supplement: Supplementary file 4 — Source Data [file 41467_2022_32920_MOESM4_ESM.xlsx]

## Sheet: Figure 1a-d
Figure 1a										Figure 1b
Figure 1d	pRPA2 foci
	DMSO	ML792
	14	26
	31	23
	0	0
	28	14
	41	26
	23	17
	35	0
	9	18
	43	19
	32	20
	42	28
	15	0
	42	27
	39	20
	29	19
	36	12
	37	21
	32	33
	40	18
	45	31
	26	33
	34	14
	0	27
	36	31
	18	20
	21	4
	22	2
	9	8
	19	0
	22	8
	35	26
	12	20
	13	26
	16	12
	44	17
	46	27
	39	22
	35	30
	27	0
	35	16
	37	22
	36	4
	40	15
	19	23
	11	8
	9	9
	0	17
	25	21
	21	0
	20	26
	24	24
	16	23
	17	18
	25	22
	26	27
	13	35
	22	31
	31	30
	28	36
	33	0
	0	14
	24	24
	30	17
	27	10
	31	20
	27	12
	25	17
	34	26
	29	24
	28	18
	34	19
	35	0
	12	26
	6	13
	14	16
	4	9
	15	21
	3	26
	23	22
	28	31
	41	14
	36	18
	38	9
	29	22
	22	30
	26	26
	0	19
	25	22
	26	14
	24	17
	15	18
	9	26
	17	17
	12	22
	24	17
	22	20
	29	0
	34	0
	0	0
	0	24
	32	19
	31	28
	35	25
	41	24
	44	10
	0	0
	22	0
	24	15
	18	13
	21	21
	23	23
	14	19
	22	23
	26	22
	28	14
	26	16
	20	9
		14
		18

## Sheet: Figure 1e-j
Figure 1e								Figure 1f
Figure 1g								Figure 1h
Figure 1i								Figure 1j

## Sheet: Figure 1k-m
Figure 1k									Figure 1l								Figure 1m

## Sheet: Figure 2a-e
Figure 2a								Figure 2b
Figure 2c								Figure 2d
Figure 2e

## Sheet: Figure 2f-j
Figure 2f									Figure 2g
Figure 2h
										PIAS1（nM）	DNA bound
										0	0	0	0
										50	0.047077	0.056	0.0547
										100	0.263292	0.276	0.303
										200	0.752172	0.7651	0.6861
										400	0.951128	0.942	0.937
										800	1	1	1
Figure 2i									Figure 2j

## Sheet: Figure 3
Figure 3b									Figure 3c
Figure 3d									Figure 3e

## Sheet: Figure 4a-d
Figure 4a																Figure 4b
Figure 4c								Figure 4d
															Z

## Sheet: Figure 4e-h
Figure 4e								Figure 4f
Figure 4g						Figure 4h
						Vector+siCon	Vector+siMRE11	WT+siMRE11	4KR+siMRE11	WT+siMRE11 +MG132	4KR+siMRE11 +MG132
						16	1	8	10	6	18
						17	1	6	9	4	22
						15	3	7	4	12	21
						18	4	21	6	13	8
						13	3	13	7	14	18
						6	2	14	2	13	19
						8	2	9	4	5	18
						6	1	16	5	12	12
						12	1	12	7	14	10
						14	3	13	6	8	12
						17	6	14	4	13	14
						18	7	13	3	14	11
						9	8	12	6	12	16
						11	3	19	8	8	23
						10	6	2	12	9	13
						21	5	3	4	10	9
						3	9	18	8	11	12
						8	0	19	7	9	13
						5	0	2	5	3	15
						13	0	13	7	7	11
						10	0	12	7	12	16
						12	1	11	8	13	18
						7	2	14	8	10	14
						10	3	5	7	7	12
						8	5	21	15	8	17
						7	1	20	9	18	10
						14	3	15	11	13	14
						10	1	11	12	30	16
						12	3	13	8	23	24
						6	2	6	9	6	12
						4	0	7	8	10	22
						7	0	12	13	20	26
						13	0	10	14	19	17
						13	0	17	7	21	24
						8	0	19	6	16	16
						14	0	12	12	18	8
						14	1	13	11	17	23
						22	0	16	10	19	16
						15	0	8	3	15	13
						22	4	22	4	14	14
						19	3	24	7	21	3
						8	6	26	8	17	12
						13	6	11	8	13	27
						10	1	20	5	5	18
						13	6	19	6	10	17
						8	2	18	5	8	22
						13	3	23	10	9	11
						4	1	26	14	15	13
						15	1	25	13	16	10
						14	2	22	9	15	18
						12	1	21	3	32	20
						16	3	14	17	6	10
						13	4	15	4	18	12
						12	0	19	9	17	9
						10	5	4	10	12	21
						31	17	18	3	10	7
						14	0	17	9	6	19
						20	0	15	3	7	10
						12	0	16	18	16	21
						9	3	7	4	29	16
						13	0	10	9	28	24
						14	0	17	10	19	26
						18	0	16	3	21	20
						20	0	22	9	9	15
						19	0	12	10	12	17
						20	0	13	11	13	10
						21	1	8	12	20	8
						17	0	22	13	18	21
						14	0	24	12	14	8
						5	0	17	8	16	3
						23	0	4	7	18	4
						14	0	8	14	14	6
						18	11	2	15	12	20
						20	7	7	12	24	9
						19	6	12	13	26	6
						20	8	10	9	14	5
						21	1	16	6	21	20
						17	2	9	7	29	1
						14	0	3	8	24	14
						5	5	8	15	25	12
						11	7	9	12	23	20
						5	12	26	12	25	16
						10	4	11	11	8	13
						15	6	6	13	9	12
						16	3	7	7	11	21
						18	8	12	4	13	33
						23	1	20	4	9	13
						12	2	11	7	23	21
						11	10	17	8	18	14
						18	5	15	4	20	16
						19	7	13	6	22	13
						27	4	18	5	17	14
						24	6	13	4	8	11
						15	3	14	6	9	8
						11	1	14	5	8	16
						16	7	15	7	12	5
						18	8	18	12	20	10
						18	4	16	7	22	7
						18	13	23	8	17	8
						12	9	11	9	6	7
						13	0	3	4	20	9
						14	0	5	10	9	15
						15	5	8	4	14	12
						18	1	16	5	12	2
						22	14	10	4		18
						13	5	11	3		17
						19	6	6	6		14
						10		11	7		13
						9		10	4		19
						6		5	6		9
						15		12	8		15
						14			10		22
						16			12		7
						20			14		9
						23			12		22
						25			7		6
						21			13		8
						12			4		6
						27			7		20
						15			10		12
						8			7		8
						10			8		11
						20			9		9
						23			11		13

## Sheet: Figure 5a-g
	Figure 5a	pRPA2 foci
	Vector+siCon	Vector+siMRE11	WT+siMRE11	4KR+siMRE11
	17	18	36	23
	19	1	38	26
	10	3	12	18
	13	3	22	5
	21	7	23	8
	9	4	29	24
	0	2	40	16
	6	0	23	17
	33	2	18	22
	20	12	30	1
	18	16	33	16
	15	45	23	5
	21	17	21	25
	18	5	19	13
	32	4	15	2
	45	14	28	3
	26	15	23	26
	49	2	27	12
	40	3	29	10		Figure 5b	RAD51 foci
	37	32	23	0		Vector+siCon	Vector+siMRE11	WT+siMRE11	4KR+siMRE11
	43	22	19	1		35	9	10	13
	45	12	26	2		33	3	13	15
	34	9	32	14		21	6	6	3
	18	16	0	2		10	11	5	12
	21	4	37	2		23	4	17	17
	12	2	36	3		11	4	9	10
	5	17	26	6		20	5	12	20
	17	28	0	22		2	5	4	18
	18	4	0	11		5	4	12	12
	34	25	27	1		9	9	19	14
	9	4	28	15		23	4	21	10
	13	14	24	26		20	3	11	7
	21	4	26	15		5	16	4	16
	20	14	32	17		16	6	14	5
	18	5	44	3		5	13	35	3
	28	20	20	12		11	9	21	5
	29	24	18	2		11	13	18	6
	0	17	38	2		8	17	25	9
	30	5	26	12		8	7	18	8
	16	8	35	9		12	8	16	13
	46	5	42	2		6	7	4	8
	20	11	26	22		10	1	6	3
	36	3	8	12		25	7	3	3
	0	7	36	14		9	8	6	11
	0	6	37	4		8	8	9	6
	0	10	28	8		24	12	6	11
	49	1	20	6		7	14	13	6
	32	3	36	7		8	11	7	7
	29	24	26	4		17	8	15	13
	34	3	21	14		7	19	17	14
	18	4	29	13		33	8	4	12
	22	2	45	20		17	4	30	10
	33	4	42	5		6	7	5	17
	26	2	46	2		7	10	10	12
	16	7	13	14		15	7	19	10
	12	6	27	13		13	12	24	5
	20	1	42	1		21	1	12	11
	15	2	30	0		27	3	8	6
	8	23	21	6		17	10	15	6
	14	5	1	7		14	18	9	8
	0	3	35	7		8	14	13	4
	33	41	32	1		19	8	18	5
	0	26	28	5		31	4	14	6
	24	3	34	11		8	9	15	6
	25	6	42	18		28	7	11	7
	24	28	32	23		16	8	11	8
	23	3	33	16		11	9	7	5
	26	0	23	33		12	4	3	7
	23	21	18	2		23	12	9	4
	20	3	16	9		29	4	12	13
	27	14	21	14		9	9	8	6
	24	22	41	12		32	6	11	6
	29	31	35	6		18	6	8	6
	26	4	12	11		12	6	11	10
	29	15	15	5		8	4	12	9
	16	20	31	16		10	7	9	4
	15	18	11	20		9	8	12	5
	20	4	9	11		16	1	11	7
	29	20	0	10		26	8	16	15
	36	28	11	9		14	7	12	5
	18	3	16	3		15	7	9	4
	40	1	35	2		9	4	26	5
	39	5	26	5		12	10	24	6
	0	4	19	12		16	3	23	6
	41	12	22	5		14	0	15	11
	48	27	1	10		11	11	19	7
	30	9	6	3		18	1	15	3
	28	5	16	6		5	4	18	15
	34	1	15	7		25	12	21	4
	44	18	18	11		26	0	15	12
	1	6	19	22		10	5	4	13
	3	17	26	27		7	19	8	7
	1	2	31	29		30	5	14	2
	33	3	17	33		23	7	8	8
	29	23	22	29		6	15	12	16
	38	6	24	14		14	18	6	18
	33	21	17	0		16	19	8	17
	29	2	14	13		6	13	10	11
	35	4	3	26		10	14	9	11
	20	26	2	3		16	6	18	4
	41	30	1	14		18	11	6	14
	33	6	36	18		12	10	3	7
	51	10	24	20		23	4	19	8
	33	1	10	16		6	9	10	7
	27	0	15	26		10	9	27	8
	16	1	9	17		17	5	14	11
	10	18	27	0		11	2	27	21
	26	18	6	3		12	3	22	4
	28	9	18	0		9	7	30	7
	14	3	46	3		30	4	14	20
	16	1	3	14		25	4	16	9
	25	2	13	18		6	9	12	7
	17	4	36	19		7	3	25	20
	14	27	36	2		8	11	26	4
	22	4	6	4		6	6	24	0
	31	6	15	12		13	9	6	3
	13	33	9	8		12	7	0	7
	15	5	33	10		11	6	8	14
	16	7	35	9		35	9	26	4
	23	6	55	8		18	5	11	6
	20	8	29	15		27	13	8	4
	29	9	32	10		24	6	16	5
	27	30	34	21		5	4	9	4
	41	21	14	13		4	2	10	6
	24	4	20	16		4	4	10	9
	36	2		6		21	11	8	8
	33	3		8		27	15	12	22
	16	21		3		16	12	25	13
	26	4		2		14	12
	34	2		23		12	11
	41	3		14		18	6
				4		30	7
				2
				4
				13
	Figure 5c								Figure 5e
									CPT dose (μM)	siCON			siMRE11			siMRE11+WT			siMRE11+4KR
									0	1	1	1	1	1	1	1	1	1	1	1	1
									12	0.825754	0.793486	0.814632	0.650348	0.735237	0.672758	0.803385	0.828573	0.775851	0.732138	0.753359	0.774459
									24	0.692811	0.63565	0.661684	0.384917	0.325717	0.368397	0.658661	0.63222	0.616159	0.434567	0.510746	0.475517
									36	0.452586	0.445403	0.468173	0.154859	0.23929	0.185774	0.438383	0.372357	0.412296	0.243172	0.221437	0.286543
									CPT time (h)	siCON			siMRE11			siMRE11+WT			siMRE11+4KR
									0	1	1	1	1	1	1	1	1	1	1	1	1
									12	1.0252	0.891057	1.03902	0.878049	0.934959	0.934352	0.945528	0.926829	1.03252	0.886179	0.918329	0.95935
									24	0.613008	0.709756	0.626829	0.42187	0.378862	0.393659	0.595122	0.612195	0.635772	0.530894	0.473984	0.473171
									36	0.476423	0.390488	0.474146	0.155122	0.215935	0.179756	0.473873	0.377236	0.448781	0.242276	0.287805	0.301626
									48	0.326992	0.268049	0.27748	0.082114	0.125374	0.060976	0.294309	0.232033	0.266911	0.165358	0.197814	0.139911
									cisplatin dose (μM)	siCON			siMRE11			siMRE11+WT			siMRE11+4KR
									0	1	1	1	1	1	1	1	1	1	1	1	1
									0.25	0.92174	0.933509	0.873962	0.543833	0.572902	0.525854	0.877856	0.863737	0.871923	0.663608	0.685744	0.625749
									0.5	0.834326	0.875258	0.78475	0.386617	0.371649	0.374457	0.721589	0.758412	0.79391	0.433293	0.465678	0.481525
									1	0.664534	0.573262	0.591322	0.227772	0.239727	0.265508	0.524125	0.613401	0.557216	0.325697	0.283675	0.312577
									cisplatin time (h)	siCON			siMRE11			siMRE11+WT			siMRE11+4KR
									0	1	1	1	1	1	1	1	1	1	1	1	1
									12	1.01826	0.91826	0.893913	0.857391	0.866956	0.856087	0.95913	0.890434	0.893892	0.85913	0.840126	0.915652
									24	0.760869	0.661739	0.63913	0.506086	0.492173	0.465217	0.671304	0.613043	0.654782	0.567826	0.506885	0.505913
									36	0.509565	0.523913	0.549565	0.275652	0.235652	0.204346	0.436521	0.506956	0.473913	0.316521	0.280325	0.284347
									48	0.385652	0.358695	0.383478	0.0913043	0.116521	0.077391	0.326087	0.293043	0.267826	0.184347	0.197391	0.138695
									Figure 5g	siCON			siMRE11			WT+siMRE11			4KR+siMRE11
									CPT 5nM	0.255747	0.278736	0.303161	0.04788	0.04104	0.039672	0.208934	0.255043	0.257925	0.100619	0.111455	0.116099
									CPT 10nM	0.252874	0.221264	0.227011	0.017784	0.023256	0.019152	0.184438	0.154179	0.214697	0.083591	0.066563	0.074303
									cisplatin 0.25μM	0.291667	0.257184	0.248563	0.031464	0.042408	0.038304	0.23487	0.256484	0.174352	0.109907	0.113003	0.094427
									cisplatin 0.5μM	0.182471	0.179598	0.166667	0.02052	0.010944	0.009576	0.17147	0.170029	0.159942	0.052632	0.035604	0.05418
	Figure 5d
				Figure 5d		Vector +shMRE11	WT +shMRE11	4KR +shMRE11
				HR efficiency(%)		16.7183	104.954	37.709
						17.8328	96.2229	38.2662
						11.8885	98.8235	35.2941

## Sheet: Figure 5h-k
Figure 5h									Figure 5j
																			Figure 5j
																			concentration (nM)	WT			4KR
																			0	0	0	0	0	0	0
																			1.875	0.291933	0.376078	0.334625	0.159505	0.093334	0.08672
																			3.75	0.48662	0.563958	0.521095	0.457464	0.379341	0.399813
																			7.5	0.697462	0.651129	0.679677	0.649524	0.577268	0.550811
																			15	0.794404	0.810226	0.8245	0.761547	0.778661	0.738818
																			30	0.853916	0.862406	0.870954	0.823331	0.859593	0.842116
Figure 5i
									Figure 5k										Figure 5k
																			time (min)	WT			4KR
																			0	0	0	0	0	0	0
																			3.75	0.282011	0.174453	0.201175	0.097815	0.132215	0.106365
																			7.5	0.407206	0.379793	0.426432	0.337456	0.2649	0.21075
																			15	0.497312	0.531434	0.581516	0.502255	0.450485	0.426335
																			30	0.659658	0.688481	0.735038	0.659626	0.700841	0.689141

[truncated: 9 more sheets: Figure 6, Figure 7, Figure 8, Suppl. Figure 1, Suppl. Figure 2, Suppl. Figure 3, Suppl. Figure 4, Suppl. Figure 5, Suppl. Figure 6]
